# Supplementary material for: Pragmatism or idealism: a systematic review and visual analysis of Winnicott’s psychoanalytical treatment views
Source: Front Psychiatry. 2023 Jul 28;14:1237005. doi: 10.3389/fpsyt.2023.1237005 (PMC10416238; doi:10.3389/fpsyt.2023.1237005)
Supplement: Supplementary TABLE 1 — Annual publications trend chart. [file Table_1.XLS]

## Sheet: Sheet1
Year	Publications
1978	1
1991	2
1992	6
1993	3
1994	3
1995	7
1996	1
1997	6
1998	4
1999	7
2000	9
2001	4
2002	9
2003	9
2004	10
2005	16
2006	7
2007	7
2008	13
2009	12
2010	11
2011	12
2012	12
2013	9
2014	9
2015	10
2016	14
2017	13
2018	32
2019	27
2020	20
2021	35
2022	24
2023	1
